# Supplementary material for: Towards optimized viral metagenomes for double-stranded and single-stranded DNA viruses from challenging soils
Source: PeerJ. 2019 Jul 4;7:e7265. doi: 10.7717/peerj.7265 (PMC6612421; doi:10.7717/peerj.7265)
Supplement: Table S1 — Thedetected ssDNA virus sequences (see methods) were clustered at 95% average nucleotide identify (ANI) across 85% of their contig length, resulting in 13 vOTUs from the 18 viromes. The ssDNA viruses from each experiment are listed along with their corresponding marker gene and habitat of origin. [file peerj-07-7265-s001.xlsx]

## Sheet: final
Experiment	Virome	Contig	Marker gene	Habitat of origin
1	PSBA	VIRSorter_NODE_4577_length_2596_cov_3_27639	Viral_Rep	Bog
1	PSBB	VIRSorter_NODE_5033_length_2542_cov_4_08725	Phage_F	Bog
1	PSBB	VIRSorter_NODE_7866_length_1811_cov_37_9732-circular	Viral_Rep	Bog
1	PSBB	VIRSorter_NODE_2925_length_3915_cov_7_00415	Viral_Rep	Bog
1	PSFA	VIRSorter_NODE_1063_length_4580_cov_21_1319-circular	Phage_F	Fen
1	WFA	VIRSorter_NODE_3962_length_2218_cov_5_82894	Phage_F	Fen
1	PSFB	VIRSorter_NODE_1277_length_3058_cov_12_1981	Viral_Rep	Fen
2	–CsCl, A, rep2	VIRSorter_NODE_87_length_3567_cov_76_4399	Viral_Rep	Palsa
2	–CsCl, A, rep2	VIRSorter_NODE_211_length_1911_cov_521_567	Viral_Rep	Palsa
2	–CsCl, A, rep1	VIRSorter_NODE_129_length_1914_cov_878_591-circular	Viral_Rep	Palsa
2	–CsCl, A, rep1	VIRSorter_NODE_126_length_1955_cov_93_367	Viral_Rep	Palsa
2	–CsCl, A, rep2	VIRSorter_NODE_171_length_2298_cov_44_3422	Viral_Rep	Palsa
2	–CsCl, A, rep3	VIRSorter_NODE_166_length_1941_cov_405_265	Viral_Rep	Palsa
